# Supplementary material for: Exploring the mysterious behavior of the critically endangered South African Wolkberg Zulu butterfly (Alaena margaritacea) using micro-CT scanning and morphological analysis (Lycaenidae: Liptenini)
Source: PeerJ. 2026 May 27;14:e21368. doi: 10.7717/peerj.21368 (PMC13221985; doi:10.7717/peerj.21368)
Supplement: Supplemental Information 1 — The details for each image included in the study. [file peerj-14-21368-s001.xlsx]

## Sheet: Sheet1
Sihvonen et al. Uncovering the mysterious behavior of the Critically Endangered South African Wolkberg Zulu butterfly (Alaena margaritacea) using micro-CT scanning and morphological analysis (Lycaenidae: Liptenini)
Raw data
Figure number	Specimen identifier	Sex	Data type	Repository location
1A	not available, filmed specimen(s) not vouchered	female	video	https://vimeo.com/416060510
1B	not available, filmed specimen(s) not vouchered	female	video	https://vimeo.com/416060510
2A	Alaena margaritacea L-ET:ET.24.2	female	photograph	coll. North-West University, South Africa
2B	Alaena margaritacea L-ET:ET.24.2, dissection_PMS2969	female	photograph	coll. North-West University, South Africa
2C	Alaena margaritacea L-ET:ET.24.2, dissection_PMS2969	female	photograph	coll. North-West University, South Africa
2D	Alaena margaritacea L-ET:ET.24.2, dissection_PMS2969	female	photograph	coll. North-West University, South Africa
2E	Alaena margaritacea L-ET:ET.24.2, dissection_PMS2969	female	photograph	coll. North-West University, South Africa
3A	Alaena margaritacea L-ET:ET.24.2	female	photograph	coll. North-West University, South Africa
3B	Alaena margaritacea L-ET:ET.24.2	female	photograph	coll. North-West University, South Africa
3C	Alaena margaritacea L-ET:ET.24.2, dissection_PMS2969	female	photograph	coll. North-West University, South Africa
3D	Alaena margaritacea L-ET:ET.24.2, dissection_PMS2969	female	photograph	coll. North-West University, South Africa
4A	Alaena amazoula L-ET:ET.24.4	female	photograph	coll. North-West University, South Africa
4B	Alaena amazoula L-ET:ET.24.4, dissection_PMS2968	female	photograph	coll. North-West University, South Africa
4C	Alaena amazoula L-ET:ET.24.4, dissection_PMS2968	female	photograph	coll. North-West University, South Africa
4D	Alaena amazoula L-ET:ET.24.4, dissection_PMS2968	female	photograph	coll. North-West University, South Africa
4E	Alaena amazoula L-ET:ET.24.4, dissection_PMS2968	female	photograph	coll. North-West University, South Africa
5A	Alaena margaritacea L-ET:ET.24.1, micro-CT scan #172	female	micro-CT photograph	coll. North-West University, South Africa
5B	Alaena margaritacea L-ET:ET.24.1, micro-CT scan #172	female	micro-CT photograph	coll. North-West University, South Africa
5C	Alaena margaritacea L-ET:ET.24.1, micro-CT scan #172	female	micro-CT photograph	coll. North-West University, South Africa
5D	Alaena margaritacea L-ET:ET.24.1, micro-CT scan #172	female	micro-CT photograph	coll. North-West University, South Africa
6A	Alaena margaritacea L-ET:ET.24.1, micro-CT scan #172	female	micro-CT photograph	coll. North-West University, South Africa
6B	Alaena margaritacea L-ET:ET.24.2	female	photograph	coll. North-West University, South Africa
6C	Alaena margaritacea L-ET:ET.24.1, micro-CT scan #172	female	micro-CT photograph	coll. North-West University, South Africa
6D	Alaena margaritacea L-ET:ET.24.3	female	SEM photograph	coll. North-West University, South Africa
7A	Alaena margaritacea L-ET:ET.24.3	female	SEM photograph	coll. North-West University, South Africa
7B	Alaena margaritacea L-ET:ET.24.3	female	SEM photograph	coll. North-West University, South Africa
Supplement 1	Alaena margaritacea L-ET:ET.24.1, micro-CT scan #172	female	video: micro‑CT volumetric series	https://www.morphosource.org/concern/media/000803682?locale=en
Supplement 2	Alaena margaritacea L-ET:ET.24.1, micro-CT scan #172	female	video: micro‑CT volumetric series	https://www.morphosource.org/concern/media/000803679?locale=en
